# Supplementary material for: Evaluation and Modulation of Gut Microbiome Dysfunction in Chronically Critically Ill Patients: A Prospective Pilot Study
Source: Int J Mol Sci. 2025 Oct 8;26(19):9778. doi: 10.3390/ijms26199778 (PMC12525059; doi:10.3390/ijms26199778)
Supplement: Supplementary file 1 [file ijms-26-09778-s001.zip]

Archive with 1 entries (1 files):
- ijms-3810056-supplementary.pdf
